# Supplementary material for: A Systematic Review and Bayesian Network Meta-Analysis Investigating the Effectiveness of Psychological Short-Term Interventions in Inpatient Palliative Care Settings
Source: Int J Environ Res Public Health. 2022 Jun 23;19(13):7711. doi: 10.3390/ijerph19137711 (PMC9265936; doi:10.3390/ijerph19137711)
Supplement: Supplementary file 1 [file ijerph-19-07711-s001.zip]

Archive with 1 entries (1 files):
- ijerph-1747627-supplementary.pdf
